# Supplementary material for: Structural and Mechanistic Basis of Zinc Regulation Across the E. coli Zur Regulon
Source: PLoS Biol. 2014 Nov 4;12(11):e1001987. doi: 10.1371/journal.pbio.1001987 (PMC4219657; doi:10.1371/journal.pbio.1001987)
Supplement: Data S1 — Raw data from Figure 3 . File includes raw data used in inductively coupled plasma mass spectrometry (ICP-MS) and in vivo complementation experiments. (XLSX) [file pbio.1001987.s010.xlsx]

## Sheet: Figure 3A
Run	Time	24Mg	45Sc	48Ca	55Mn	56Fe	57Fe	59Co	60Ni	63Cu	65Cu	66Zn	77Ar Cl	82Se	83Kr	89Y	115In
		ppb	ppb	ppb	ppb	ppb	ppb	ppb	ppb	ppb	ppb	ppb	ppb	ppb	ppb	ppb	ppb
		WTZur-1 3/27/2014 11:27:27 AM
1	11:27:52	1.281	0	200.5	0.012	0	0.937	0.003	0.124	2.499	2.469	256.5	0	0	0	0.88096	0.86677
2	11:28:17	1.267	0	200.5	0.013	0	0.737	0.004	0.119	2.473	2.425	253.6	0	0	0	0.8972	0.87383
3	11:28:43	1.287	0	206	0.012	0	0.834	0.003	0.124	2.505	2.462	258	0	0	0	0.89084	0.8781
x		1.279	0	202.4	0.012	0	0.836	0.004	0.123	2.492	2.452	256	0	0	0	0.88967	0.8729
s		0.01	0	3.158	0	0	0.1	0.001	0.003	0.017	0.023	2.246	0	0	0	0.00818	0.00572
%RSD		0.781	0	1.561	2.295	0	11.96	19.46	2.543	0.68	0.948	0.877	0	0	0	0.92	0.656
		ZurC88S-1 3/27/2014 11:33:47 AM
1	11:34:12	0.696	0	182.7	0.011	0	1.443	0.04	0.105	2.643	2.683	292	0	0	0	0.81061	0.82397
2	11:34:37	0.712	0	179.2	0.008	0	1.457	0.038	0.106	2.625	2.627	290.4	0	0	0	0.81751	0.82596
3	11:35:02	0.709	0	181.1	0.01	0	1.513	0.039	0.103	2.606	2.686	292.3	0	0	0	0.81201	0.82783
x		0.706	0	181	0.009	0	1.471	0.039	0.105	2.625	2.665	291.6	0	0	0	0.81337	0.82592
s		0.009	0	1.739	0.001	0	0.038	0.001	0.002	0.019	0.033	1.054	0	0	0	0.00365	0.00193
%RSD		1.231	0	0.961	15.13	0	2.553	1.991	1.607	0.711	1.236	0.361	0	0	0	0.448	0.234
sample	Sample V	HNO3	Intl	Final V	Actual V	dilution factor
WTZur-1	54.95	100	15	2979.72	3134.67	57.0459
C88S-1	49.23	100	15	3159.58	3308.81	67.2113
Organized(4)	24Mg	48Ca	55Mn	57Fe	59Co	60Ni	63Cu	65Cu	66Zn	66Zn		Protein conc/uM		Zinc: monomer
	uM	uM	uM	uM	uM	uM	uM	uM	uM	AVG	STD	AVGP	STD	AVG	STD
WTZur-1	3.00192	288.09	0.0124604	0.853977	0.0038719	0.119547	2.20243	2.16708	223.333	223.333	1.95863	78.5785	3.7405	2.84216	0.13757
C88S-1	1.95232	303.539	0.0110106	1.7704	0.0444781	0.120238	2.73339	2.77504	299.722	299.722	1.082	119.654	3.03445	2.5049	0.064165
Run	Time	24Mg	45Sc	48Ca	55Mn	56Fe	57Fe	59Co	60Ni	63Cu	64Zn	65Cu	66Zn	68Zn	77Ar Cl	82Se	83Kr	89Y	115In
		ppb	ppb	ppb	ppb	ppb	ppb	ppb	ppb	ppb	ppb	ppb	ppb	ppb	ppb	ppb	ppb	ppb	ppb
		C103S-1 3/27/2014 8:12:10 PM
1	20:12:37	0.525	0	156.1	0.017	0	0.659	0.012	0.082	2.729	383.9	2.817	371.3	377.1	0	0	0	1.03054	1.02883
2	20:13:05	0.545	0	155.1	0.018	0	0.739	0.013	0.077	2.75	366.8	2.791	371.9	376.1	0	0	0	1.02854	1.03104
3	20:13:32	0.529	0	161.5	0.02	0	0.682	0.012	0.086	2.8	369.6	2.813	377.3	379.4	0	0	0	1.02299	1.04372
x		0.533	0	157.6	0.018	0	0.693	0.012	0.082	2.76	373.4	2.807	373.5	377.5	0	0	0	1.02736	1.03453
s		0.011	0	3.446	0.001	0	0.041	0.001	0.004	0.036	9.181	0.014	3.318	1.703	0	0	0	0.00392	0.00804
%RSD		1.985	0	2.187	7.18	0	5.905	4.351	5.084	1.314	2.459	0.502	0.888	0.451	0	0	0	0.381	0.777
sample	Sample V	HNO3	Intl Std	Final V	Actual V	diluton factor
C103S-1	18.88	100	15	2815.35	2934.23	155.415
Run	24Mg	48Ca	55Mn	57Fe	59Co	60Ni	63Cu	64Zn	65Cu	66Zn	68Zn	66Zn		Protein conc/uM		Zinc: monomer
	uM	uM	uM	uM	uM	uM	uM	uM	uM	uM	uM	AVG	STD	AVGP	STD	AVG	STD
C103S-1	3.40819	611.142	0.0509204	1.9286	0.0316456	0.217128	6.64557	887.473	6.75873	887.711	897.218	887.711	7.88287	427.409	4.50257	2.07696	0.0286162
Run	Time	45Sc	56Fe	64Zn	66Zn	68Zn	77Ar Cl	82Se	83Kr	89Y	115In
		ppb	ppb	ppb	ppb	ppb	ppb	ppb	ppb	ppb	ppb
		C88S 25 mM EDTA(1) 4/13/2014 10:22:20 AM
1	10:22:36	0	0	41.3	42.6	43.37	0	0	0	0.94595	0.95543
2	10:22:52	0	0	41.6	42.6	43.21	0	0	0	0.9507	0.95716
3	10:23:07	0	0	41.26	42.61	42.72	0	0	0	0.95802	0.96658
x		0	0	41.39	42.6	43.1	0	0	0	0.95155	0.95972
s		0	0	0.189	0.006	0.338	0	0	0	0.00608	0.006
%RSD		0	0	0.457	0.014	0.785	0	0	0	0.639	0.625
		25 mM EDTA buffer(1) 4/13/2014 10:42:12 AM
1	10:42:28	0	0	4.635	3.648	3.516	0	0	0	1.01017	0.99013
2	10:42:44	0	0	4.61	3.616	3.538	0	0	0	1.01736	0.99411
3	10:43:00	0	0	4.591	3.581	3.524	0	0	0	1.02609	1.00155
x		0	0	4.612	3.615	3.526	0	0	0	1.01788	0.99526
s		0	0	0.022	0.033	0.011	0	0	0	0.00797	0.00579
%RSD		0	0	0.478	0.926	0.313	0	0	0	0.783	0.582
		25 mM EDTA buffer(2) 4/13/2014 10:44:46 AM
1	10:45:02	0	0	4.33	3.231	3.185	0	0	0	1.03108	1.01001
2	10:45:18	0	0	4.296	3.272	3.204	0	0	0	1.03017	1.01591
3	10:45:33	0	0	4.287	3.242	3.112	0	0	0	1.03563	1.01429
x		0	0	4.304	3.248	3.167	0	0	0	1.03229	1.0134
s		0	0	0.023	0.021	0.048	0	0	0	0.00293	0.00305
%RSD		0	0	0.523	0.661	1.531	0	0	0	0.284	0.301
number	sample	Sample V	HNO3	Intl Std	Final V	actual V	dilution factor
1	C88S 25 mM EDTA (1)	77.4	100	15	2963.06	3140.46	40.5744
9	25 mM EDTA buffer(1)	505.36	150	25	4289.92	4945.28	9.78566
10	25 mM EDTA buffer(2)	505.36	150		4389.08	5044.44	9.98187
Organized(3)		64Zn	66Zn	68Zn	66Zn	actual Zn		protein conc		zinc:monomer
		uM	uM	uM	AVG	uM	STD	uM	STD	ratio	STD
C88S 25 mM EDTA (1)		25.6824	26.4333	26.7435	26.4333	25.9149	0.0362808	45.0508	1.99217	0.575236	0.02545
25 mM EDTA buffer(1)		0.690189	0.540987	0.527668
25 mM EDTA buffer(2)		0.657012	0.495812	0.483447	0.518399
Run	Time	45Sc	56Fe	64Zn	66Zn	68Zn	77Ar Cl	82Se	83Kr	89Y	115In
		ppb	ppb	ppb	ppb	ppb	ppb	ppb	ppb	ppb	ppb
		WT 25 mM EDTA(1) 4/11/2014 9:31:26 AM
1	09:31:42	0	0	34.98	36.3	36.82	0	0	0	0.97381	0.96632
2	09:31:58	0	0	35.5	36.69	36.98	0	0	0	0.96863	0.96525
3	09:32:14	0	0	35.23	36.29	36.98	0	0	0	0.97464	0.96948
x		0	0	35.24	36.43	36.93	0	0	0	0.97236	0.96702
s		0	0	0.263	0.225	0.094	0	0	0	0.00326	0.0022
%RSD		0	0	0.746	0.618	0.254	0	0	0	0.335	0.228
		C103S 25 mM EDTA(1) 4/11/2014 9:36:08 AM
1	09:36:24	0	0	1.738	1.653	1.677	0	0	0	0.95379	0.94273
2	09:36:40	0	0	1.796	1.642	1.707	0	0	0	0.94632	0.94403
3	09:36:56	0	0	1.756	1.629	1.586	0	0	0	0.95254	0.94578
x		0	0	1.763	1.641	1.657	0	0	0	0.95088	0.94418
s		0	0	0.03	0.012	0.063	0	0	0	0.00401	0.00153
%RSD		0	0	1.676	0.734	3.81	0	0	0	0.421	0.162
		25 mM EDTA buffer(1) 4/11/2014 10:06:31 AM
1	10:06:47	0	0	5.772	5.139	5.286	0	0	0	1.06556	1.03056
2	10:07:03	0	0	5.758	5.137	5.111	0	0	0	1.0757	1.03763
3	10:07:19	0	0	5.756	5.123	5.179	0	0	0	1.07577	1.04275
x		0	0	5.762	5.133	5.192	0	0	0	1.07234	1.03698
s		0	0	0.009	0.009	0.088	0	0	0	0.00588	0.00612
%RSD		0	0	0.155	0.172	1.704	0	0	0	0.548	0.591
		25 mM EDTA buffer(2) 4/11/2014 10:09:04 AM
1	10:09:20	0	0	5.754	5.122	5.09	0	0	0	1.08463	1.04383
2	10:09:36	0	0	5.887	5.222	5.21	0	0	0	1.07898	1.05128
3	10:09:52	0	0	5.847	5.131	5.124	0	0	0	1.08541	1.04914
x		0	0	5.829	5.158	5.141	0	0	0	1.08301	1.04808
s		0	0	0.068	0.055	0.062	0	0	0	0.00351	0.00384
%RSD		0	0	1.166	1.075	1.209	0	0	0	0.324	0.366
number	sample	Sample V	HNO3	Intl Std	Final V	actual V	dilution factor
7	WT 25 mM EDTA(1)	77.6	100	15	2803.34	2980.94	38.4142
9	C103S 25 mM EDTA(1)	78.56	100	15	2851.13	3029.69	38.5653
21	25 mM EDTA buffer(1)	507.26	150	25	4317.89	4975.15	9.80789
22	25 mM EDTA buffer(2)	505.7	150	25	4420.91	5076.61	10.0388
Organized(3)		64Zn	66Zn	68Zn	66Zn	actual Zn (minus the background Zn in buffer)		protein conc		zinc:monomer
		uM	uM	uM	AVG	uM	STD	uM	STD	ratio	STD
WT 25 mM EDTA(1)		20.7022	21.4013	21.695	21.4013	20.6204	0.127434	28.6178	2.59489	0.720544	0.0654863
C103S 25 mM EDTA(2)		1.01795	0.931075	0.949471	0.967819	0.186935	0.00137211	38.5907	0.799572	0.00484406	0.000106477
25 mM EDTA buffer(1)		0.864246	0.769902	0.778752
25 mM EDTA buffer(2)		0.894877	0.791864	0.789255	0.780883

## Sheet: Figure 3D
gene	WTMG1655	Δzur::kn MG1655	delta Ct	fold change
zinT	27.13	17.31	9.82	903.888
	27.5	17.49	10.01	1031.12
	27.69	17.7	9.99	1016.93
AVG				983.979
STD				69.7232
gene	WTMG1655	Δzur::kn MG1655	delta Ct	fold change
L31p	29.47	20.47	9	512
	29.79	20.54	9.25	608.874
	29.8	20.67	9.13	560.278
AVG				560.384
STD				48.4371
gene	WTMG1655	zurC88S_pET24d/Δzur MG1655	delta Ct	fold change
zinT	29.43	20.26	9.17	576.03
	29.68	20.72	8.96	497.999
	29.9	20.91	8.99	508.463
AVG				527.498
STD				42.3547
gene	WTMG1655	zurC103S_pET24d/Δzur MG1655	delta Ct	fold change
zinT	29.43	18.69	10.74	1710.26
	29.68	19.2	10.48	1428.22
	29.9	20.04	9.86	929.3
AVG				1355.93
STD				395.467
gene	WTMG1655	zurC88S_pET24d/Δzur MG1655	delta Ct	fold change
L31p	28.89	21.39	7.5	181.019
	28.92	22.15	6.77	109.137
	28.96	22.3	6.66	101.125
AVG				130.427
STD				43.9967
gene	WTMG1655	zurC103S_pET24d/Δzur MG1655	delta Ct	fold change
L31p	26.63	17.89	8.35	326.288
	27.11	17.95	9.17	576.03
	27.12	18.28	9.22	596.344
AVG				499.554
STD				150.396
