# Supplementary material for: Structural and Mechanistic Basis of Zinc Regulation Across the E. coli Zur Regulon
Source: PLoS Biol. 2014 Nov 4;12(11):e1001987. doi: 10.1371/journal.pbio.1001987 (PMC4219657; doi:10.1371/journal.pbio.1001987)
Supplement: Data S2 — Raw data from Figure 4 . File includes raw data used to determine the apparent Kd calculations of the WTZur gel-shift experiments with PznuABC DNA. (XLSX) [file pbio.1001987.s011.xlsx]

## Sheet: Figure 4B
PznuABC DNA	Fraction Bound Measurement 1	Fraction Bound Measurement 2
0	0	0
2e-10	0	0
4e-10	0	0
7.5e-10	0	0
1.125e-09	0.179473	0
1.5e-09	0.0930496	0
2.25e-09	0.158919	0.198677
2.75e-09	0.253853	0.214095
3.75e-09	0.739288	0.683092
5e-09	0.745018	0.739379
7.5e-09	0.871453	0.899366
1.25e-08	0.933067	1
2.25e-08	1	1
4.5e-08	1	1
8.75e-08	1	1
1.5e-07	1	1
2.5e-10	0	0
3.5e-10	0	0
5.75e-10	0	0
8.75e-10	0	0
1.25e-09	0.0709034	0
1.5e-09	0.239304	0.228547
2e-09	0.54545	0.536718
2.775e-09	0.649777	0.661504
3e-09	0.643153	0.609829
3.5e-09	0.823519	0.799235
6e-09	0.87197	0.85981
8e-09	0.932185	0.92469
1.75e-08	1	1
4e-08	1	1
2e-07	1	1
0	0
3.5e-10	0
5.75e-10	0
8.75e-10	0
1.25e-09	0
1.5e-09	0.0634341
2e-09	0.177817
2.875e-09	0.408316
3.5e-09	0.522529
6e-09	0.805279
8e-09	0.85214
1e-08	0.902827
2e-08	0.897465
4e-08	0.962822
7.5e-08	0.955441
2e-07	1
2e-10	0
7.5e-10	0.0401353
1.25e-09	0.221634
2.5e-09	0.561967
5e-09	0.821232
1e-08	0.812968
1.75e-08	0.866758
2.5e-08	0.824296
3.25e-08	0.901388
4.25e-08	0.949055
5e-08	0.916982
7.5e-08	0.925047
1e-07	0.894822
2.5e-07	0.945946
5e-07	1
