# Supplementary material for: Structural and Mechanistic Basis of Zinc Regulation Across the E. coli Zur Regulon
Source: PLoS Biol. 2014 Nov 4;12(11):e1001987. doi: 10.1371/journal.pbio.1001987 (PMC4219657; doi:10.1371/journal.pbio.1001987)
Supplement: Data S3 — Raw data from Figure 5 . File includes raw data used to determine the apparent Kd calculations for mutant Zur(D49A) gel-shift experiments with PznuABC DNA. (XLSX) [file pbio.1001987.s012.xlsx]

## Sheet: Figure 5C data
Concentration (nM)	Zur(D49A)2-Pznu	(Zur(D49A)2)2-Pznu
0	0	0
0	0	0
0.225	0.235909	0
0.425	0.346245	0
0.5	0.242126	0
0.75	0.39936	0.00554926
1.25	0.543784	0.0170918
1.5	0.4001	0
2	0.506937	0.018413
3	0.482235	0.0903866
3.75	0.52568	0
4	0.548271	0.0393271
5	0.647618	0
7.5	0.641765	0.0789132
10	0.691181	0.0801361
15	0.724753	0
20	0.777468	0.0912537
25	0.858617	0
30	0.726818	0.0564628
40	0.478448	0.175741
45	0.854117	0.0592612
50	0.545467	0.171784
62.5	0.450699	0.385906
70	0.485975	0.311557
75	0.407498	0.445821
92.5	0.260765	0.591555
100	0.235961	0.6392
125	0	0.925434
150	0.0177787	0.877126
200	0	0.940425
250	0	0.970053
300	0	0.94232
