# Supplementary material for: Structural and Mechanistic Basis of Zinc Regulation Across the E. coli Zur Regulon
Source: PLoS Biol. 2014 Nov 4;12(11):e1001987. doi: 10.1371/journal.pbio.1001987 (PMC4219657; doi:10.1371/journal.pbio.1001987)
Supplement: Data S4 — Raw data from Figure 6 . File includes raw data used to determine the apparent Kd calculations of the WTZur gel-shift experiments with mutated PznuABC DNA, along with additional Hill plots used to monitor the cooperativity of binding. (XLSX) [file pbio.1001987.s013.xlsx]

## Sheet: Figure 6B data
Protein Concentration	A15T Percentrage bound - Measurement 1	A15T Percentrage bound - Measurement 2	WT Znu Percentrage bound - Measurement 1	WT Znu Percentrage bound - Measurement 2
0	0	0
5e-10	0	0
7.5e-09	0	0
1.75e-08	0	0
3.25e-08	0	0
6.25e-08	0	0
1.075e-07	0.115448	0.131887
1.25e-07	0.209322	0.40693
1.5e-07	0.305624	0.483805
1.75e-07	0.216573	0.478416
2.25e-07	0.428421	0.470448
2.75e-07	0.507683	0.655748
3.25e-07	0.607822	0.728988
4.25e-07	0.803586	0.608786
7.5e-07	0.807627	0.823492
1.5e-06	1	1
1.25e-08	0	0
2.5e-08	0	0
3.75e-08	0	0
5e-08	0.0494415	0
1e-07	0.0564417	0.0498161
1.625e-07	0.219289	0.286241
2.125e-07	0.545771	0.37853
2.5e-07	0.693106	0.431841
2.875e-07	0.795289	0.597777
3.125e-07	0.773367	0.686609
3.75e-07	0.726956	0.760142
4e-07	0.661116	0.764844
8.75e-06	0.89264	0.865022
1.375e-06	0.923857	0.855572
2e-06	0.963619	0.906522
0			0	0
2e-10			0	0
4e-10			0	0
7.5e-10			0	0
1.125e-09			0.179473	0
1.5e-09			0.0930496	0
2.25e-09			0.158919	0.198677
2.75e-09			0.253853	0.214095
3.75e-09			0.739288	0.683092
5e-09			0.745018	0.739379
7.5e-09			0.871453	0.899366
1.25e-08			0.933067	1
2.25e-08			1	1
4.5e-08			1	1
8.75e-08			1	1
1.5e-07			1	1
2.5e-10			0	0
3.5e-10			0	0
5.75e-10			0	0
8.75e-10			0	0
1.25e-09			0.0709034	0
1.5e-09			0.239304	0.228547
2e-09			0.54545	0.536718
2.775e-09			0.649777	0.661504
3e-09			0.643153	0.609829
3.5e-09			0.823519	0.799234
6e-09			0.87197	0.85981
8e-09			0.932185	0.92469
1.75e-08			1	1
4e-08			1	1
2e-07			1	1
0			0
3.5e-10			0
5.75e-10			0
8.75e-10			0
1.25e-09			0
1.5e-09			0.0634341
2e-09			0.177817
2.875e-09			0.408316
3.5e-09			0.522529
6e-09			0.805279
8e-09			0.85214
1e-08			0.902826
2e-08			0.897465
4e-08			0.962822
7.5e-08			0.955441
2e-07			1
2e-10			0
7.5e-10			0.0401353
1.25e-09			0.221634
2.5e-09			0.561967
5e-09			0.821232
1e-08			0.812967
1.75e-08			0.866758
2.5e-08			0.824296
3.25e-08			0.901388
4.25e-08			0.949055
5e-08			0.916982
7.5e-08			0.925047
1e-07			0.894822
2.5e-07			0.945946
5e-07			1

## Sheet: Fig 6C data
Mutant DNA	Protein Concnetration	Fraction Bound
G7C	0	0
G7C	3.5e-10	0
G7C	6e-10	0
G7C	9e-10	0
G7C	1.3e-09	0.0346429
G7C	1.5e-09	0.0118388
G7C	2e-09	0.0853956
G7C	2.9e-09	0.0506282
G7C	3.5e-09	0.0290806
G7C	6e-09	0.12757
G7C	8e-09	0.415247
G7C	1e-08	0.730936
G7C	2e-08	0.827627
G7C	4.25e-08	0.937371
G7C	5e-08	0.937023
G7C	1e-07	1
G7C	0	0
G7C	2.5e-10	0
G7C	7.5e-10	0
G7C	1.25e-09	0
G7C	1.75e-09	0
G7C	2.25e-09	0
G7C	3.75e-09	0.0229671
G7C	5e-09	0.0851239
G7C	7e-09	0.130678
G7C	1.05e-08	0.249026
G7C	1.4e-08	0.526176
G7C	2.25e-08	0.754502
G7C	3.25e-08	0.844066
G7C	6.25e-08	0.920137
G7C	9e-08	0.902204
G7C	2e-07	1
A11'T	0	0
A11'T	5e-10	0
A11'T	2.25e-09	0
A11'T	3.75e-09	0
A11'T	7.5e-09	0
A11'T	1.25e-08	0.179513
A11'T	1.75e-08	0.262912
A11'T	2.75e-08	0.481308
A11'T	3.25e-08	0.603779
A11'T	3.75e-08	0.709563
A11'T	6.25e-08	0.822192
A11'T	1e-07	0.835866
A11'T	1.75e-07	0.906908
A11'T	2.75e-07	0.907666
A11'T	3.75e-07	1
A11'T	5e-07	1
A11'T	2.5e-09	0
A11'T	6.25e-09	0
A11'T	1e-08	0
A11'T	1.5e-08	0.183604
A11'T	2e-08	0.200033
A11'T	2.5e-08	0.428125
A11'T	3e-08	0.481098
A11'T	4.25e-08	0.609681
A11'T	5e-08	0.566142
A11'T	7.5e-08	0.604117
A11'T	1.25e-07	0.862153
A11'T	1.5e-07	0.907905
A11'T	2.25e-07	1
A11'T	4e-07	1
A12T	0	0
A12T	2.25e-10	0
A12T	4.25e-10	0
A12T	7.5e-10	0
A12T	1.25e-09	0
A12T	2.25e-09	0.0603676
A12T	3.75e-09	0.274948
A12T	4.75e-09	0.400601
A12T	6.25e-09	0.39998
A12T	8.25e-09	0.601503
A12T	1.125e-08	0.675507
A12T	1.75e-08	0.748221
A12T	2.5e-08	0.800955
A12T	5e-08	0.885267
A12T	7.5e-08	0.887207
A12T	2.5e-07	0.93948
A12T	2.5e-10	0
A12T	4.75e-10	0
A12T	8.75e-10	0
A12T	2.25e-09	0.128756
A12T	3.5e-09	0.441273
A12T	4.75e-09	0.491427
A12T	5.5e-09	0.59685
A12T	7e-09	0.604451
A12T	9.25e-09	0.589106
A12T	1.5e-08	0.716441
A12T	2.25e-08	0.791313
A12T	4.5e-08	0.878031
A12T	9e-08	0.808652
A12T	1.5e-07	0.987161
A12T	3e-07	1
A15T	0	0
A15T	5e-10	0
A15T	7.5e-09	0
A15T	1.75e-08	0
A15T	3.25e-08	0
A15T	6.25e-08	0
A15T	1.075e-07	0.123668
A15T	1.25e-07	0.308126
A15T	1.5e-07	0.394714
A15T	1.75e-07	0.347494
A15T	2.25e-07	0.449434
A15T	2.75e-07	0.581715
A15T	3.25e-07	0.668405
A15T	4.25e-07	0.706186
A15T	7.5e-07	0.815559
A15T	1.5e-06	1
A15T	1.25e-08	0
A15T	2.5e-08	0
A15T	3.75e-08	0
A15T	5e-08	0.0247207
A15T	1e-07	0.0531289
A15T	1.625e-07	0.252765
A15T	2.125e-07	0.462151
A15T	2.5e-07	0.562474
A15T	2.875e-07	0.696533
A15T	3.125e-07	0.729988
A15T	3.75e-07	0.743549
A15T	4e-07	0.71298
A15T	8.75e-07	0.878831
A15T	1.375e-06	0.889715
A15T	2e-06	0.93507
A16'T	0	0
A16'T	2.5e-09	0
A16'T	1.25e-08	0
A16'T	2.5e-08	0
A16'T	3.75e-08	0
A16'T	5e-08	0
A16'T	7.5e-08	0
A16'T	1e-07	0.192361
A16'T	1.25e-07	0.269621
A16'T	1.5e-07	0.637283
A16'T	2.25e-07	0.793726
A16'T	2.75e-07	0.802012
A16'T	3.5e-07	0.815302
A16'T	4e-07	0.834065
A16'T	8.75e-07	0.904393
A16'T	1.5e-06	1
A16'T	1.5e-08	0
A16'T	3e-08	0
A16'T	4.75e-08	0
A16'T	6.25e-08	0.173573
A16'T	8.75e-08	0.198009
A16'T	9.75e-08	0.33557
A16'T	1.075e-07	0.583535
A16'T	1.375e-07	0.633945
A16'T	1.625e-07	0.709911
A16'T	2.125e-07	0.75089
A16'T	2.625e-07	0.797562
A16'T	3.125e-07	0.850275
A16'T	4.5e-07	0.896527
A16'T	1.075e-06	0.929522
A16'T	1.75e-06	1
G19'C	0	0
G19'C	3.75e-10	0
G19'C	1.25e-09	0
G19'C	2.5e-09	0
G19'C	7.5e-09	0
G19'C	1.75e-08	0
G19'C	3.25e-08	0.497946
G19'C	4.25e-08	0.64261
G19'C	5e-08	0.530528
G19'C	6.75e-08	0.7363
G19'C	9e-08	0.878069
G19'C	1.25e-07	0.944807
G19'C	1.625e-07	0.945132
G19'C	2.25e-07	0.945583
G19'C	3.75e-07	1
G19'C	7.5e-07	1
A20T	0	0
A20T	2.5e-10	0
A20T	4.75e-10	0
A20T	8.75e-10	0
A20T	2.25e-09	0
A20T	3.5e-09	0
A20T	4.75e-09	0
A20T	9.25e-09	0
A20T	1.5e-08	0.416383
A20T	2.25e-08	0.529623
A20T	4.5e-08	0.731414
A20T	9e-08	0.795265
A20T	1e-07	1
A20T	1.5e-07	1
A20T	3e-07	1
A20T	4e-07	1
A20T	1e-09	0
A20T	5e-09	0
A20T	1.25e-08	0.0302275
A20T	2e-08	0.292465
A20T	3.5e-08	0.658573
A20T	4.25e-08	0.646456
A20T	6.25e-08	0.669341
A20T	8e-08	0.920169
A20T	1e-07	0.812134
A20T	1.25e-07	0.92772
A20T	1.55e-07	0.962446
A20T	2e-07	1
A20T	4.5e-07	1
A20T	6.25e-07	1
A20T	1.25e-06	1
G24'C	0	0
G24'C	3.5e-10	0
G24'C	6e-10	0
G24'C	9e-10	0
G24'C	1.3e-09	0
G24'C	1.5e-09	0.0502279
G24'C	2e-09	0.0733103
G24'C	2.9e-09	0.153238
G24'C	3.5e-09	0.171447
G24'C	6e-09	0.373553
G24'C	8e-09	0.608336
G24'C	1e-08	0.711343
G24'C	2e-08	0.810379
G24'C	4.25e-08	0.888122
G24'C	5e-08	0.945128
G24'C	1e-07	0.97534
G24'C	0	0
G24'C	2.5e-10	0
G24'C	1.25e-09	0
G24'C	1.75e-09	0
G24'C	2.25e-09	0
G24'C	4e-09	0
G24'C	5.5e-09	0
G24'C	7.5e-09	0.268382
G24'C	9e-09	0.106808
G24'C	1.05e-08	0.175089
G24'C	1.4e-08	0.492123
G24'C	2.25e-08	0.568118
G24'C	3.25e-08	0.820408
G24'C	4.25e-08	0.900834
G24'C	9e-08	0.942432
G24'C	2e-07	0.97195

## Sheet: Additional Hill Plots
Slot of Plot	G7C	2.17						A11'T	1.3						A12T	1.37						A15T	1.43						A16'T	1.4						G19'C	1.78						A20T	1.48
	log	concentration	fraction bound	log(O/1-O)				log	concentration	fraction bound	log(O/1-O)				log	concentration	fraction bound	log(O/1-O)				log	concentration	fraction bound	log(O/1-O)				log	concentration	fraction bound	log(O/1-O)				log	concentration	fraction bound	log(O/1-O)				log	concentration	fraction bound	log(O/1-O)
	-9.60206	2.5e-10	0	#NUM!				-7.90309	1.25e-08	0.179669	-0.659515				-8.64782	2.25e-09	0.0603676	-1.19215				-7.30103	5e-08	0.0247207	-1.59607				-7.20412	6.25e-08	0.173573	-0.677723				-7.48812	3.25e-08	0.497946	-0.00356897				-7.90309	1.25e-08	0.0302275	-1.50627
	-9.45593	3.5e-10	0	#NUM!				-7.82391	1.5e-08	0.183604	-0.648019				-8.64782	2.25e-09	0.128756	-0.830371				-7	1e-07	0.0531289	-1.25096				-7	1e-07	0.192361	-0.6231				-7.30103	5e-08	0.530528	0.0530982				-7.69897	2e-08	0.292465	-0.383673
	-9.22185	6e-10	0	#NUM!				-7.69897	2e-08	0.200033	-0.60197				-8.42597	3.75e-09	0.274948	-0.421119				-6.96859	1.075e-07	0.123668	-0.850413				-7.05799	8.75e-08	0.198009	-0.607486				-7.37161	4.25e-08	0.64261	0.254805				-7.82391	1.5e-08	0.416383	-0.146636
	-9.12494	7.5e-10	0	#NUM!				-7.75696	1.75e-08	0.263093	-0.447304				-8.20412	6.25e-09	0.39998	-0.176127				-6.78915	1.625e-07	0.252765	-0.47074				-6.90309	1.25e-07	0.269621	-0.432795				-7.1707	6.75e-08	0.7363	0.445944				-7.64782	2.25e-08	0.529623	0.0515203
	-9.04576	9e-10	0	#NUM!				-7.60206	2.5e-08	0.428125	-0.125731				-8.32331	4.75e-09	0.400601	-0.175004				-6.90309	1.25e-07	0.308126	-0.351298				-7.011	9.75e-08	0.33557	-0.296667				-7.04576	9e-08	0.878069	0.857413				-7.37161	4.25e-08	0.646456	0.262095
	-8.90309	1.25e-09	0	#NUM!				-7.52288	3e-08	0.481098	-0.0328513				-8.45593	3.5e-09	0.441273	-0.102493				-6.75696	1.75e-07	0.347494	-0.273637				-6.96859	1.075e-07	0.583535	0.146488				-6.90309	1.25e-07	0.944807	1.23346				-7.45593	3.5e-08	0.658573	0.285305
	-8.88606	1.3e-09	0.0346429	-1.44507				-7.56067	2.75e-08	0.481533	-0.0320943				-8.32331	4.75e-09	0.491427	-0.014894				-6.82391	1.5e-07	0.394714	-0.185678				-6.8617	1.375e-07	0.633945	0.238504				-6.78781	1.63e-07	0.945132	1.23618				-7.20412	6.25e-08	0.669341	0.306267
	-8.82391	1.5e-09	0.0118388	-1.92152				-7.30103	5e-08	0.566142	0.115577				-8.03386	9.25e-09	0.589106	0.156463				-6.64782	2.25e-07	0.449434	-0.0881428				-6.82391	1.5e-07	0.637283	0.244765				-6.64782	2.25e-07	0.945583	1.23997				-7.34679	4.5e-08	0.731414	0.43508
	-8.75696	1.75e-09	0	#NUM!				-7.48812	3.25e-08	0.603751	0.18289				-8.25964	5.5e-09	0.59685	0.170398				-6.67264	2.125e-07	0.462151	-0.0658773				-6.78915	1.625e-07	0.709911	0.388673				-6.42597	3.75e-07	1	#DIV/0!				-7.04576	9e-08	0.795265	0.589319
	-8.69897	2e-09	0.0853956	-1.0298				-7.12494	7.5e-08	0.604117	0.183554				-8.08355	8.25e-09	0.601503	0.178812				-6.60206	2.5e-07	0.562474	0.109098				-6.67264	2.125e-07	0.75089	0.479185				-6.12494	7.5e-07	1	#DIV/0!				-7	1e-07	0.812134	0.635779
	-8.64782	2.25e-09	0	#NUM!				-7.37161	4.25e-08	0.609681	0.193683				-8.1549	7e-09	0.604451	0.184161				-6.56067	2.75e-07	0.581715	0.143238				-6.64782	2.25e-07	0.793726	0.585225											-7.09691	8e-08	0.920169	1.0617
	-8.5376	2.9e-09	0.0506282	-1.27304				-7.42597	3.75e-08	0.709703	0.388235				-7.94885	1.125e-08	0.675507	0.318424				-6.48812	3.25e-07	0.668405	0.304431				-6.58087	2.625e-07	0.797562	0.595473											-6.90309	1.25e-07	0.92772	1.1084
	-8.45593	3.5e-09	0.0290806	-1.52358				-7.20412	6.25e-08	0.821986	0.664409				-7.82391	1.5e-08	0.716441	0.402538				-6.54136	2.875e-07	0.696533	0.36083				-6.56067	2.75e-07	0.802012	0.607542											-6.80967	1.55e-07	0.962446	1.40872
	-8.42597	3.75e-09	0.0229671	-1.6288				-7	1e-07	0.836058	0.707547				-7.75696	1.75e-08	0.748221	0.473011				-6.37161	4.25e-07	0.706186	0.380847				-6.45593	3.5e-07	0.815302	0.644856											-7	1e-07	1	#DIV/0!
	-8.30103	5e-09	0.0851239	-1.03131				-6.90309	1.25e-07	0.862153	0.796187				-7.64782	2.25e-08	0.791313	0.578852				-6.39794	4e-07	0.71298	0.395165				-6.39794	4e-07	0.834065	0.701263											-6.82391	1.5e-07	1	#DIV/0!
	-8.22185	6e-09	0.12757	-0.834983				-6.75696	1.75e-07	0.906719	0.987678				-7.60206	2.5e-08	0.800955	0.604657				-6.50515	3.125e-07	0.729988	0.431933				-6.50515	3.125e-07	0.850275	0.754264											-6.52288	3e-07	1	#DIV/0!
	-8.1549	7e-09	0.130678	-0.822978				-6.56067	2.75e-07	0.907417	0.991277				-7.04576	9e-08	0.808652	0.625937				-6.42597	3.75e-07	0.743549	0.462305				-6.34679	4.5e-07	0.896527	0.937737											-6.39794	4e-07	1	#DIV/0!
	-8.09691	8e-09	0.415247	-0.148667				-6.82391	1.5e-07	0.907905	0.993807				-7.34679	4.5e-08	0.878031	0.85726				-6.12494	7.5e-07	0.815559	0.645599				-6.05799	8.75e-07	0.904393	0.975866											-6.69897	2e-07	1	#DIV/0!
	-8	1e-08	0.730936	0.434024				-6.42597	3.75e-07	1	#DIV/0!				-7.30103	5e-08	0.885267	0.887384				-6.05799	8.75e-07	0.878831	0.860514				-5.96859	1.075e-06	0.929522	1.12021											-6.34679	4.5e-07	1	#DIV/0!
	-7.97881	1.05e-08	0.249026	-0.47938				-6.30103	5e-07	1	#DIV/0!				-7.12494	7.5e-08	0.887207	0.895742				-5.8617	1.375e-06	0.889715	0.906733				-5.82391	1.5e-06	1	#DIV/0!											-6.20412	6.25e-07	1	#DIV/0!
	-7.85387	1.4e-08	0.526176	0.045514				-6.64782	2.25e-07	1	#DIV/0!				-6.60206	2.5e-07	0.93948	1.19099				-5.69897	2e-06	0.93507	1.1584				-5.75696	1.75e-06	1	#DIV/0!											-5.90309	1.25e-06	1	#DIV/0!
	-7.69897	2e-08	0.827627	0.681364				-6.39794	4e-07	1	#DIV/0!				-6.82391	1.5e-07	0.987161	1.88584					1.5e-06	1	#DIV/0!
	-7.64782	2.25e-08	0.754502	0.487613											-6.52288	3e-07	1	#DIV/0!
	-7.48812	3.25e-08	0.844066	0.733435
	-7.37161	4.25e-08	0.937371	1.17514
	-7.30103	5e-08	0.937023	1.17256
	-7.20412	6.25e-08	0.920137	1.06151
	-7.04576	9e-08	0.902204	0.964982
	-7	1e-07	1	#DIV/0!
	-6.69897	2e-07	1	#DIV/0!
