# Supplementary material for: Structural and Mechanistic Basis of Zinc Regulation Across the E. coli Zur Regulon
Source: PLoS Biol. 2014 Nov 4;12(11):e1001987. doi: 10.1371/journal.pbio.1001987 (PMC4219657; doi:10.1371/journal.pbio.1001987)
Supplement: Data S5 — Raw data from Figure S3. Summary of raw data from Figure S3 Native gel shift experiments using varying percentages of acrylamide. (XLSX) [file pbio.1001987.s014.xlsx]

## Sheet: Figure S3 Data
Figure S2A:
Percentage	CEWL	BSA-monomer	BSA-dimer	Beta-Amylase	Znu WT Protein - DNA	Znu R52A - DNA	PliG WT Double	PliG WT Single
8	163.009	149.601	130.103	93.7852	147.049	165.512	150.268	164.965
9	159.596	142.597	116.633	77.8151	132.222	154.407	132.222	153.148
10	154.308	138.846	106.111	63.5136	120.412	152.534	125.964	153.018
11	151.635	130.438	88.941	48.8117	118.155	142.459	118.155	141.413
12	146.783	122.745	75.0331	23.6572	103.937	136.527	104.255	137.161
Figure S2B:
	Molecular Weight	-slope
Beta-Amylase	200	16.93
BSA - Dimer	132	13.78
BSA - Monomer	66	6.587
CEWL	45	4.041
WT Protein-DNA	107	10.03
R52A - DNA	71.2	6.992
PliG double Dimer	114	10.61
PliG Single dimer	68	6.734
