# Supplementary material for: Structural and Mechanistic Basis of Zinc Regulation Across the E. coli Zur Regulon
Source: PLoS Biol. 2014 Nov 4;12(11):e1001987. doi: 10.1371/journal.pbio.1001987 (PMC4219657; doi:10.1371/journal.pbio.1001987)
Supplement: Data S6 — Raw data from Figure S4. Raw data from Hill plot used in Figure S4. (XLSX) [file pbio.1001987.s015.xlsx]

## Sheet: Figure S4 Data
log(Ѳ/1-Ѳ)	log concentration
-1.37868	-9.12494
-1.16921	-8.82391
-1.11739	-8.90309
-0.988869	-8.82391
-0.723662	-8.64782
-0.664994	-8.69897
-0.660095	-8.94885
-0.545547	-8.90309
-0.502262	-8.82391
-0.468242	-8.56067
-0.161093	-8.54136
0.039163	-8.45593
0.0791726	-8.69897
0.108204	-8.60206
0.255831	-8.52288
0.268419	-8.55674
0.452653	-8.42597
0.465657	-8.30103
0.616533	-8.22185
0.638156	-8
0.662175	-8.30103
0.668976	-8.45593
