# Supplementary material for: Structural and Mechanistic Basis of Zinc Regulation Across the E. coli Zur Regulon
Source: PLoS Biol. 2014 Nov 4;12(11):e1001987. doi: 10.1371/journal.pbio.1001987 (PMC4219657; doi:10.1371/journal.pbio.1001987)
Supplement: Data S7 — Raw data from Figure S5. File includes raw data used to determine the apparent Kd calculations for mutant Zur(R52A) gel-shift experiments with PznuABC DNA. (XLSX) [file pbio.1001987.s016.xlsx]

## Sheet: Figure S5
Concentration (nM)	Zur(R52A)2-DNA Fraction Bound	(Zur(R52A)2)2-DNA Fraction Bound
0	0	0
0.35	0.235909	0
0.6	0.346245	0
0.9	0.39936	0.00554926
1.3	0.242126	0
1.5	0.543784	0.0170918
2	0.506937	0.018413
3	0.4001	0
3.5	0.482235	0.0903866
4	0.548271	0.0393271
6	0.52568	0
7.5	0.641765	0.0789132
10	0.647618	0
10	0.691181	0.0801361
20	0.777468	0.0912537
30	0.724753	0
30	0.726818	0.0564628
45	0.854117	0.0592612
50	0.858617	0
75	0.407498	0.445821
80	0.478448	0.175741
100	0.545467	0.171784
125	0.450699	0.385906
125	0	0.925434
140	0.485975	0.311557
185	0.260765	0.591555
200	0.235961	0.6392
250	0	0.970053
300	0.0177787	0.877126
400	0	0.940425
600	0	0.94232
