# Supplementary material for: Structural and Mechanistic Basis of Zinc Regulation Across the E. coli Zur Regulon
Source: PLoS Biol. 2014 Nov 4;12(11):e1001987. doi: 10.1371/journal.pbio.1001987 (PMC4219657; doi:10.1371/journal.pbio.1001987)
Supplement: Data S8 — Raw data from Figure S6. Raw data from major and minor groove width Curves+ analysis in Figure S6. (XLSX) [file pbio.1001987.s017.xlsx]

## Sheet: Major and Minor groove widths
	Base Step	Major Groove Width	Minor Groove Width	Avg Major Groove Width B-DNA	Avg Minor Groove Width B-DNA
A	1		5.2	11.4	5.9
	1.5		5.5	11.4	5.9
G	2		5.6	11.4	5.9
	2.5		5.4	11.4	5.9
A	3		5.4	11.4	5.9
	3.5	13.5	5.3	11.4	5.9
A	4	13.2	5.2	11.4	5.9
	4.5	12.9	5.3	11.4	5.9
G	5	12.9	5.6	11.4	5.9
	5.5	12.1	5.9	11.4	5.9
T	6	10.7	6.8	11.4	5.9
	6.5	10.4	7.9	11.4	5.9
G	7	10.6	8.6	11.4	5.9
	7.5	11.4	8.7	11.4	5.9
T	8	12.9	7.9	11.4	5.9
	8.5	15	6.5	11.4	5.9
G	9	16.9	4.8	11.4	5.9
	9.5		3.5	11.4	5.9
A	10	16.7	3.3	11.4	5.9
	10.5	16.7	3.8	11.4	5.9
T	11	14.2	4.1	11.4	5.9
	11.5	12.4	4.3	11.4	5.9
A	12	11.4	4.3	11.4	5.9
	12.5	11.6	4.3	11.4	5.9
T	13	12.9	4.7	11.4	5.9
	13.5	14.8	4.9	11.4	5.9
T	14	16.5	4.3	11.4	5.9
	14.5	17.8	3.3	11.4	5.9
A	15		2.5	11.4	5.9
	15.5	18.3	3.2	11.4	5.9
T	16	16.8	4	11.4	5.9
	16.5	15	4.6	11.4	5.9
A	17	13	4.5	11.4	5.9
	17.5	11.6	4.3	11.4	5.9
A	18	11.5	4.4	11.4	5.9
	18.5	12.5	4.5	11.4	5.9
C	19	14.2	3.9	11.4	5.9
	19.5	16.7	3.1	11.4	5.9
A	20	15	2.8	11.4	5.9
	20.5		3.5	11.4	5.9
T	21	12.9	4.9	11.4	5.9
	21.5		6.4	11.4	5.9
T	22	13.2	7.9	11.4	5.9
	22.5	11.4	8.8	11.4	5.9
T	23	10.9	8.6	11.4	5.9
	23.5	11.1	7.5	11.4	5.9
C	24	11.7	6.4	11.4	5.9
	24.5	12.4	6.4	11.4	5.9
A	25	13.2	5.7	11.4	5.9
	25.5	13	4.9	11.4	5.9
T	26	12.9	5	11.4	5.9
	26.5	12.5	5.1	11.4	5.9
G	27	9.4	4.3	11.4	5.9
	27.5	11	3.2	11.4	5.9
A	28	11.1	3.2	11.4	5.9
	28.5	13.2	3.5	11.4	5.9
C	29	21.7	4.8	11.4	5.9
	29.5		6.1	11.4	5.9
T	30		5.7	11.4	5.9
	30.5		4.6	11.4	5.9
A	31		4.4	11.4	5.9
	31.5		2.1	11.4	5.9
T	32		13.5	11.4	5.9
