# Supplementary material for: Structural and Mechanistic Basis of Zinc Regulation Across the E. coli Zur Regulon
Source: PLoS Biol. 2014 Nov 4;12(11):e1001987. doi: 10.1371/journal.pbio.1001987 (PMC4219657; doi:10.1371/journal.pbio.1001987)
Supplement: Data S9 — Raw data from Figure S7. File includes raw data used to determine the apparent Kd calculations of the WTZur gel-shift experiments with PpliG DNA. (XLSX) [file pbio.1001987.s018.xlsx]

## Sheet: Figure S7
Concentration (nM)	Zur2-Pplig	(Zur2)2-Pplig
0	0	0
0.4	0.0605565	0
0.53	0.0846706	0.00508023
1	0.0200646	0.0632086
1.05	0.3723	0.022338
1.5	0.0161275	0
2	0.0517094	0.0602321
2.25	0.0705426	0
2.65	0.514526	0.0308715
3.75	0.27471	0.0811997
4.25	0.0802134	0
5.8	0.558522	0.0335113
6.25	0.184261	0.055279
7.5	0.0864622	0
9.25	0.178026	0.0588363
9.5	0.610328	0.0366197
11.3	0.159529	0.0844431
11.5	0.604459	0.0362675
12.5	0.0256819	0
13.8	0.0676524	0.0631485
14.25	0.460802	0.0276481
15.5	0.571223	0.0342734
17.5	0.110744	0.243042
20	0.204762	0.134425
23.5	0.558109	0.139274
23.75	0.57817	0.0346902
27.5	0	0.570525
35	0.437372	0.347792
37.5	0	0.83126
40	0.529397	0.192445
42	0.297554	0.0178533
47.5	0	0.889224
55	0	0.684745
57.5	0	0.860578
58	0.257362	0.0154417
67.5	0	0.800711
75	0	0.869865
79	0.230827	0.0138496
100	0	0.92816
113	0	0.895844
158.5	0.0244022	0.00146413
200	0	0.98712
211	0.0253348	0.00152009
250	0	0.99231
528	0	0
625	0	0.991944
