# Supplementary material for: Structural and Mechanistic Basis of Zinc Regulation Across the E. coli Zur Regulon
Source: PLoS Biol. 2014 Nov 4;12(11):e1001987. doi: 10.1371/journal.pbio.1001987 (PMC4219657; doi:10.1371/journal.pbio.1001987)
Supplement: Data S10 — Raw data from Table 3 . File includes raw data used to determine the apparent Kd calculations of the WTZur gel-shift experiments with PpliG, PznuABC, PzinT, and PL31p DNA. Data also includes the raw data from the in vivo repression data of the four E. coli Zur regulated operators. (XLSX) [file pbio.1001987.s019.xlsx]

## Sheet: Table3 - DNA Binding
Operator				Operator				Operator			Operator
PliG				ZnuABC				ZinT			L31p
Concentration (nM)	Zur2-Pplig	(Zur2)2-Pplig		Concentration (nM)	(Zur2)2-Pznu - Measurement 1	(Zur2)2-Pznu - Measurement 2		Concentration (nM)	(Zur2)2-PzinT		Concentration (nM)	(Zur2)2-PL31p - Measurement 1	(Zur2)2-PL31p - Measurement 2
0	0	0		0	0	0		0	0		0	0	0
0.4	0.0605565	0		2e-10	0	0		0.0225	0		0.0225	0	0.0220455
0.53	0.0846706	0.00508023		4e-10	0	0		0.0375	0		0.0375	0.0441962	0.104253
1	0.0200646	0.0632086		7.5e-10	0	0		0.075	0		0.075	0.238592	0.264015
1.05	0.3723	0.022338		1.125e-09	0.179473	0		0.125	0.0567903		0.125	0.353564	0.383075
1.5	0.0161275	0		1.5e-09	0.0930496	0		0.15	0.0863214		0.15	0.380509	0.371513
2	0.0517094	0.0602321		2.25e-09	0.158919	0.198677		0.175	0.228463		0.175	0.46782	0.494596
2.25	0.0705426	0		2.75e-09	0.253853	0.214095		0.225	0.541448		0.225	0.551996	0.643683
2.65	0.514526	0.0308715		3.75e-09	0.739288	0.683092		0.325	0.531612		0.325	0.744916	0.753231
3.75	0.27471	0.0811997		5e-09	0.745018	0.739379		0.425	0.495746		0.425	0.785165	0.816893
4.25	0.0802134	0		7.5e-09	0.871453	0.899366		0.575	0.710458		0.575	0.828269	0.827739
5.8	0.558522	0.0335113		1.25e-08	0.933067	1		1	0.895502		1	1	0.957445
6.25	0.184261	0.055279		2.25e-08	1	1		1.5	0.817778		1.5	1	1
7.5	0.0864622	0		4.5e-08	1	1		2.5	0.919674		2.5	1	1
9.25	0.178026	0.0588363		8.75e-08	1	1		7.5	0.896069		7.5	1	1
9.5	0.610328	0.0366197		1.5e-07	1	1		15	0.934789		15	1	1
11.3	0.159529	0.0844431		2.5e-10	0	0		40	0.946258		40	1	1
11.5	0.604459	0.0362675		3.5e-10	0	0		87.5	0.973159		87.5	1	1
12.5	0.0256819	0		5.75e-10	0	0		0	0		0	0	0
13.8	0.0676524	0.0631485		8.75e-10	0	0		0.0175	0		0.0175	0	0
14.25	0.460802	0.0276481		1.25e-09	0.0709034	0		0.0325	0		0.0325	0	0
15.5	0.571223	0.0342734		1.5e-09	0.239304	0.228547		0.05	0.0242872		0.04	0.0415821	0.0245048
17.5	0.110744	0.243042		2e-09	0.54545	0.536718		0.1375	0.395813		0.0625	0.166175	0.125953
20	0.204762	0.134425		2.775e-09	0.649777	0.661504		0.2	0.445863		0.1125	0.200969	0.194145
23.5	0.558109	0.139274		3e-09	0.643153	0.609829		0.25	0.424032		0.1625	0.347626	0.252236
23.75	0.57817	0.0346902		3.5e-09	0.823519	0.799235		0.3	0.725758		0.2	0.340232	0.340232
27.5	0	0.570525		6e-09	0.87197	0.85981		0.35	0.600571		0.3	0.740006	0.640039
35	0.437372	0.347792		8e-09	0.932185	0.92469		0.4	0.679377		0.4	0.557534	0.446175
37.5	0	0.83126		1.75e-08	1	1		0.5	0.713073		0.5	0.777219	0.631055
40	0.529397	0.192445		4e-08	1	1		0.625	0.790711		1.25	0.977725	0.683698
42	0.297554	0.0178533		2e-07	1	1		1.25	0.877493		3.5	1	0.949278
47.5	0	0.889224		0	0			3	0.901384		35	1	1
55	0	0.684745		3.5e-10	0			10	0.94867		150	1	1
57.5	0	0.860578		5.75e-10	0			20	0.950076
58	0.257362	0.0154417		8.75e-10	0			50	0.965488
67.5	0	0.800711		1.25e-09	0			200	0.936823
75	0	0.869865		1.5e-09	0.0634341
79	0.230827	0.0138496		2e-09	0.177817
100	0	0.92816		2.875e-09	0.408316
113	0	0.895844		3.5e-09	0.522529
158.5	0.0244022	0.00146413		6e-09	0.805279
200	0	0.98712		8e-09	0.85214
211	0.0253348	0.00152009		1e-08	0.902827
250	0	0.99231		2e-08	0.897465
528	0	0		4e-08	0.962822
625	0	0.991944		7.5e-08	0.955441
				2e-07	1
				2e-10	0
				7.5e-10	0.0401353
				1.25e-09	0.221634
				2.5e-09	0.561967
				5e-09	0.821232
				1e-08	0.812968
				1.75e-08	0.866758
				2.5e-08	0.824296
				3.25e-08	0.901388
				4.25e-08	0.949055
				5e-08	0.916982
				7.5e-08	0.925047
				1e-07	0.894822
				2.5e-07	0.945946
				5e-07	1

## Sheet: Table 3 - in vivo repression
gene	WTMG1655	Δzur::kn MG1655	delta Ct	fold change				operator		in vivo fold repression
zinT	27.13	17.31	9.82	903.888				pliG		8.1 ± 0.6
	27.5	17.49	10.01	1031.12				znuC		6.6 ± 0.9
	27.69	17.7	9.99	1016.93				zinT		984 ± 70
AVG				983.979				L31p		560 ± 48
STD				69.7232
gene	WTMG1655	Δzur::kn MG1655	delta Ct	fold change
L31p	29.47	20.47	9	512
	29.79	20.54	9.25	608.874
	29.8	20.67	9.13	560.278
AVG				560.384
STD				48.4371
	WTMG1655	Δzur::kn MG1655	delta Ct	fold change
znuC	23.83	21.34	2.49	5.61778
	24.36	21.54	2.82	7.06162
	24.5	21.66	2.84	7.1602
AVG				6.6132
STD				0.863468
	WTMG1655	Δzur::kn MG1655	delta Ct	fold change
pliG	26.87	23.9	2.97	7.83536
	27.08	23.95	3.13	8.75435
	27.18	24.22	2.96	7.78124
AVG				8.12365
STD				0.546871
